# Supplementary material for: In2O3 Cauliflower Modified with Au Nanoparticles for O3 Gas Detection at Room Temperature
Source: Nanomaterials (Basel). 2025 Dec 30;16(1):50. doi: 10.3390/nano16010050 (PMC12787911; doi:10.3390/nano16010050)
Supplement: Supplementary file 1 [file nanomaterials-16-00050-s001.zip]

Archive with 1 entries (1 files):
- nanomaterials-4049775-supplementary.pdf
